# Supplementary material for: Temporal Variation and Assembly Process of Fish Communities in a Typical Canalized River After the 10-Year Fishing Ban
Source: Biology (Basel). 2025 Sep 7;14(9):1208. doi: 10.3390/biology14091208 (PMC12467309; doi:10.3390/biology14091208)
Supplement: Supplementary file 1 [file biology-14-01208-s001.zip]

Archive with 1 entries (1 files):
- biology-3802372-supplementary.pdf
